# Supplementary material for: A missense mutation in solute carrier family 12, member 1 (SLC12A1) causes hydrallantois in Japanese Black cattle
Source: BMC Genomics. 2016 Sep 9;17(1):724. doi: 10.1186/s12864-016-3035-1 (PMC5016959; doi:10.1186/s12864-016-3035-1)
Supplement: Additional file 1: Table S1. — Primer information for Y chromosome and GAPDH. Table S2.The shared haplotype of hydrallantois in the affected fetuses. Positions are based on the UMD3.1 assembly of the bovine genome. Table S3.Detailed features of CNVs in the critical region of hydrallantois in 1481 Japanese Black cattle. Positions are based on the UMD3.1 assembly of the bovine genome. CNVs were detected from 1481 Japanese Black cattle [17] using the Illumina BovineHD BeadChip Array [15]. 1 loss type of CNV is the deleted type; gain type of CNV is the duplicated type. 2 Haplotypes of 1481 animals were determined by Beagle software. Table S4.Genes within the critical region of hydrallantois in Japanese Black cattle. Positions are based on the UMD3.1 assembly of the bovine genome. Table S5.Primer information for g.62111230G > A and g.62382825G > A. Positions are based on the UMD3.1 assembly of the bovine genome. Table S6.Transcript and protein ID of bovine SLC12A1. Table S7.Genotypes of two variants validated using Sanger sequencing. 1 Phenotype was diagnosed by veterinarians following the standard guidelines and textbooks (for diagnosis criteria, see [1]). 2 Haplotypes were genotyped by GGP_SuperLDv2-0 26 K BeadChip and determined by Beagle software. 3 N = Non-risk-haplotype; Risk = risk-haplotype. Table S8.Primer information for exon of SLC12A1. Positions are based on the UMD3.1 assembly of the bovine genome. Table S9.Bartter syndrome-associated genes and their positions on the UMD3.1 assembly of the bovine genome. Positions are based on the UMD3.1 assembly of the bovine genome. 1 Bartter syndrome type 4B is caused by simultaneous mutations in both the CLCNKA and CLCNKB genes. 2 CLCNKB is not identified or mapped on the UMD3.1 assembly of the bovine genome. 3 Gitelman syndrome is formerly considered a subset of the Bartter syndrome. (XLSX 50 kb) [file 12864_2016_3035_MOESM1_ESM.xlsx]

## Sheet: Table S1
Table S1: Primer information for Y chromosome and GAPDH
Target	Forward_ID	Forward_primer	Reverse_ID	Reverse_primer	Product_size (bp)
Y_chromosome	Y_chromosome_6_F	GCAAATGCCAAGATTTTGTAAC	Y_chromosome_6_R	TACCAGGCTCCTCTGTCCAT	119
GAPDH	GAPDH_F	TGGAAGCAAAGAACCCCGCT	GAPDH_R	TCGTGAGAAACCGCACACTG	216

## Sheet: Table S2
Table S2: The shared haplotype of hydrallantois in affected fetuses
Chr	SNP_id	Position (bp)	Risk-haplotype
10	ARS-BFGL-NGS-31807	61684704	G
10	BovineHD1000017867	61807184	C
10	BovineHD1000017870	61828048	A
10	BovineHD1000017892	61939268	A
10	BovineHD1000017913	62036795	A
10	BovineHD1000017937	62103566	C
10	ARS-BFGL-NGS-115613	62309052	G
10	BovineHD1000018002	62432970	G
10	BovineHD1000018043	62563388	G
10	BovineHD1000018081	62667132	A
10	ARS-BFGL-NGS-103164	62792747	G
10	Hapmap53237-rs29021167	63095461	A
10	BovineHD1000018243	63124976	A
10	ARS-BFGL-NGS-34398	63166747	G
10	BovineHD1000018320	63362817	A
10	BovineHD1000018364	63530641	G
10	BovineHD1000018412	63669471	A
10	Hapmap38195-BTA-112765	63836108	A
10	BovineHD1000018486	63990712	A
10	BovineHD1000018580	64392791	C
10	BovineHD1000018598	64488478	C
10	ARS-BFGL-NGS-117831	64594364	A
10	ARS-BFGL-NGS-69379	64752714	A
10	BovineHD1000018717	64877675	A
10	BovineHD1000018749	65008450	A
10	BovineHD1000018762	65034690	A
10	ARS-BFGL-NGS-105361	65212580	G
Positions are based on the UMD3.1 assembly of the bovine genome.

## Sheet: Table S3
Table S3: Detailed features of CNVs in the critical region of hydrallantois in 1481 Japanese Black cattle
BTA	Start (bp)	End (bp)	CNV_ID	Number of SNPs	CNV_length (bp)	CNV_type 1	Risk-hapltype status in CNV-detected animal 2
10	63532829	63594037	CNV_1	20	61209	loss	non-risk haplotype
10	63939052	63947314	CNV_2	3	8263	gain	non-risk haplotype
10	63939052	63947314	CNV_2	3	8263	gain	non-risk haplotype
10	63939052	63947314	CNV_2	3	8263	gain	non-risk haplotype
10	63939052	63947314	CNV_2	3	8263	gain	non-risk haplotype
10	63939052	63947314	CNV_2	3	8263	gain	non-risk haplotype
10	63939052	63947314	CNV_2	3	8263	gain	non-risk haplotype
10	63939052	63947314	CNV_2	3	8263	gain	non-risk haplotype
10	63939052	63947314	CNV_2	3	8263	gain	non-risk haplotype
10	63953496	63990712	CNV_3	10	37217	loss	non-risk haplotype
10	63957727	63976149	CNV_4	7	18423	loss	non-risk haplotype
10	64463450	64479504	CNV_5	4	1655	loss	non-risk haplotype
10	64463450	64479504	CNV_5	4	1655	loss	non-risk haplotype
Positions are based on the UMD3.1 assembly of the bovine genome.
CNVs were detected from 1481 Japanese Black cattle using Illumina BovineHD BeadChip Array [14].
1 loss type of CNV is the deleted type; gain type of CNV is the duplicated type.
2 Haplotypes of 1481 animals were determined by Beagle software.

## Sheet: Table S4
Table S4: Genes within the critical region of hydrallantois in Japanese Black cattle
Ensembl Gene ID	Ensembl Transcript ID	Gene Start (bp)	Gene End (bp)	Strand	Gene symbol	Ensembl Type	RefSeq mRNA
ENSBTAG00000011661	ENSBTAT00000015487	61659510	61751865	+	CEP152	protein_coding
ENSBTAG00000002278	ENSBTAT00000002944	61877808	62142171	+	FBN1	protein_coding	NM_174053
ENSBTAG00000011998	ENSBTAT00000031441	62284071	62295576	-	DUT	protein_coding	NM_001077873
ENSBTAG00000042771	ENSBTAT00000059763	62298836	62298967	+	SNORA72	snoRNA
ENSBTAG00000010145	ENSBTAT00000046583	62319877	62405827	-	SLC12A1	protein_coding	XM_00521190
ENSBTAG00000045847	ENSBTAT00000064474	62412034	62412276	-	CTXN2	protein_coding	NM_001244564
ENSBTAG00000008771	ENSBTAT00000055253	62436178	62467099	+	MYEF2	protein_coding	NM_001102085
ENSBTAG00000004854	ENSBTAT00000006382	62467611	62489654	-	SLC24A5	protein_coding	NM_001128509
ENSBTAG00000016800	ENSBTAT00000022349	62863669	62920660	-	SEMA6D	protein_coding	NM_001191133
ENSBTAG00000006267	ENSBTAT00000008222	63632194	63633045	+	Vdac3
ENSBTAG00000019879	ENSBTAT00000026485	63804151	63804644	+	non-annotated	pseudogene
ENSBTAG00000036982	ENSBTAT00000051482	64188220	64188336	-	5S_rRNA	rRNA
ENSBTAG00000010365	ENSBTAT00000013690	65039298	65093133	-	SQRDL	protein_coding	NM_001040511
ENSBTAG00000012250	ENSBTAT00000016245	65111943	65126559	-	BLOC1S6	protein_coding	NM_001076325
ENSBTAG00000021019	ENSBTAT00000061150	65176255	65202411	+	SLC30A4	protein_coding	XM_613527
Positions are based on the UMD3.1 assembly of the bovine genome.

## Sheet: Table_S5
Table S5. Primer information for g.62111230 G>A and g.62382825 G>A
SNP	Forward_ID	Forward_primer	Reverse_ID	Reverse_primer	Product_size (bp)
g.62111230G>A	BTA10_62111230_F	GCAGGGAATTAAGGCAGCTC	BTA10_62111230_R	TACTCCTGGCAGCAAATGGA	429
g.62382825G>A	BTA10_62382825_F	CTCCCTGTCCTACCCAACTG	BTA10_62382825_R	TTCCGGCCAGTGAAGAAAGT	245
Positions are based on the UMD3.1 assembly of the bovine genome.

## Sheet: Table S6
Table S6: Transcript and protein ID of bovine SLC12A1
Transcript ID	Protein ID	Amino acid length	Amino acid substitution (g.62382825G>A)
XM_005211900	XP_005211957	1099	p.P372L
ENSBTAT00000046583	ENSBTAP00000043868	1113	p.P386L
XM_015473209	XP_015328695	1131	p.P404L
XM_005211899	XP_005211956	1131	p.P404L
XM_002690936	XP_002690982	1099	p.P372L

## Sheet: Table S7
Table S7. Genotypes of two variants validated using Sanger sequencing
	Phenotype1
	Unaffected calf_1	Unaffected calf_2	Unaffected calf_3	Unaffected calf_4	Affected fetus_1	Affected fetus_2
	Risk haplotype status2, 3
	N/N	N/N	Risk/N	Risk/N	Risk/Risk	Risk/Risk
SNP	Genotype
g.62111230 G>A in FBN1	G/G	G/A	A/A	A/A	A/A	A/A
g.62382825 G>A in SLC12A1	G/G	G/G	G/A	G/A	A/A	A/A
1 Phenotype was diagnosed by veterinarians following standard guidelines and textbooks (for diagnostic criteria, see [1]).
2 Haplotypes were genotyped by GGP_SuperLDv2-0 26 K BeadChip and determined by Beagle software.
3 N = Non-risk haplotype; Risk = risk haplotype.

## Sheet: Table S8
Table S8. Primer information for exon of SLC12A1
SLC12A1_exon_number	Exon start_position (bp)	Exon end_position (bp)	Exon_length (bp)	Forward_ID	Forward_primer	Reverse_ID	Reverse_primer	Product_size (bp)
1	62405827	62405462	365	s39p146_set_1_254F	TCGTATGGAGCAGGGAATCA	s39p146_set_1_697R	CGCCCAGTAATACCAATCGC	444
1	62405827	62405462	365	s39p146_set_1_172F	TCGGGAACTAGGAACAGTTG	s39p146_set_1_333R	CGAGCAACTTGCAAAGGTAA	162
1	62405827	62405462	365	s39p146_set_1_580F	TCATCCCCAAAAGAGGTTTC	s39p146_set_1_820R	CAGTGTCTGTTTTGGAGAGCA	241
2	62397007	62396876	131	s39p146_set_2_359F	TCAGGCCTTGTTAGCACGTA	s39p146_set_2_776R	TACCACCCTTGCAGTCTCAG	418
3	62396720	62396645	75	s39p146_set_3_236F	GAGCATTTATCTGGCTGGCA	s39p146_set_3_637R	TACGTGCTAACAAGGCCTGA	402
4	62391510	62391412	98	s39p146_set_4_260F	GCTGGGGTTTTGACAAAGGT	s39p146_set_4_738R	TGGATCTGTGCTACCATGGG	479
5	62390871	62390776	95	s39p146_set_5_352F	GCTACTTTCTTGTTCCCACCA	s39p146_set_5_817R	TCCCAGGACACCAGCATAAG	466
6	62390254	62390159	95	s39p146_set_6_202F	ACACCTGGTCATTCTCTGCT	s39p146_set_6_635R	CAAGGTTCAAACTGCTGCCT	434
7	62388545	62388406	139	s39p146_set_7_255F	AAGTGTGAGAGCCAGGACTC	s39p146_set_7_618R	ATCCTTTAGCAGTTCGTCAGT	364
8	62387366	62387256	110	s39p146_set_8_317F	TGACCAGGCTCCTTTTACCA	s39p146_set_8_671R	CCAGACAGCAGGGCATAGTA	355
9	62384923	62384812	111	s39p146_set_9_293F	GCAGCAAGGTTGAGACTCAC	s39p146_set_9_792R	TGCACTACCTCAGAAGCCAA	500
10	62382852	62382725	127	s39p146_set_10_374F	CTCCCTGTCCTACCCAACTG	s39p146_set_10_618R	TTCCGGCCAGTGAAGAAAGT	245
11	62377645	62377561	84	s39p146_set_11_235F	CGCTTTACCATCTGAGCCAC	s39p146_set_11_664R	CTCTTTACAACTTGCCCCAGG	430
12	62374408	62374257	151	s39p146_set_12_225F	CCTGTTCTCTCACCACCACA	s39p146_set_12_719R	CCTCCAGCAGATCTTCCCAA	495
13	62373112	62373005	107	s39p146_set_13_194F	AGACTCATTTTCCCTGGGCT	s39p146_set_13_652R	CAGAAAGTGGAAAGGGAAGCA	459
14	62372711	62372588	123	s39p146_set_14_250F	AAGTCTGAAGCCCACCTCAA	s39p146_set_14_622R	AGCCCAGGGAAAATGAGTCT	373
15	62370588	62370487	101	s39p146_set_15_276F	TCTATTTCAGAAGTCGCCCC	s39p146_set_15_602R	CCCCTGGTCTCATCACTCAT	327
16	62368345	62368190	155	s39p146_set_16_253F	AGGTGTTCAACAAGGGTAACT	s39p146_set_16_751R	GGGACCAAGACACAGAAAACT	499
17	62362820	62362721	99	s39p146_set_17_286F	GAAGCGCTCATTCACAGGAG	s39p146_set_17_672R	TTGGGCATTTGTCACTGCTG	387
18	62361697	62361586	111	s39p146_set_18_272F	AAGTTCAGGATCATGGGCCC	s39p146_set_18_653R	CAAGCTTTCTGTACCAGCCC	382
19	62352467	62352327	140	s39p146_set_19_268F	TTAGCTCTGCCTATCCCCAG	s39p146_set_19_624R	AGTGTGATGTATAATAGCAGGGC	357
20	62349813	62349707	106	s39p146_set_20_261F	CCCACCTCTGATGACACGAT	s39p146_set_20_709R	TTTTATGCTTGGGTACGGGC	449
21	62345629	62345547	82	s39p146_set_21_375F	CACTATCCCCTCGCACCTAG	s39p146_set_21_863R	TGTGGCCTTGAAACTTCTGT	489
22	62335702	62335559	143	s39p146_set_22_325F	ACCTACACACAATGCCTCCA	s39p146_set_22_625R	TGGAAACTTTGTTGTCCTGAGT	301
23	62332766	62332635	131	s39p146_set_23_362F	ACCTTCCCATGCAGTTTGTT	s39p146_set_23_705R	GGGCTCACTATTTTCCCATAAGT	344
24	62332407	62332296	111	s39p146_set_24_294F	TTGACAGAAGCCAAGCAAGC	s39p146_set_24_648R	AGGAGCTATGAGTGTGGGAA	355
25	62330159	62330073	86	s39p146_set_25_347F	CTATCAGGAAGTCACAGCAGT	s39p146_set_25_799R	TGAATGCAGAGCTGGGTTTG	453
26	62323257	62323122	135	s39p146_set_26_300F	TGCAGAAACCCTAGATCTCGA	s39p146_set_26_780R	AGGCCTCATACCCCTTAAGG	481
27	62321544	62321477	67	s39p146_set_27_298F	TATGGAGCCCTCTAAAGCCC	s39p146_set_27_785R	CCATGGGGTCACAAAGAGTT	488
28	62320228	62320096	132	s39p146_set_28_289F	TGGCAAAATTTACTTGGAAGCC	s39p146_set_28_692R	TTCATTTTGTGGAGGAGGCA	404
Positions are based on the UMD3.1 assembly of the bovine genome.

## Sheet: Table S9
Table S9. Bartter syndrome-associated genes and their positions on the UMD3.1 assembly of the bovine genome
	Type	Gene symbol/protein	Function	Ensembl Gene ID	Chr	Start (bp)	End (bp)	Hydramnios
Bartter syndrome	type 1	SLC12A1/NKCC2	Na+-K+-2Cl- cotransporter	ENSBTAG00000010145	10	62319877	62405827	+
	type 2	KCNJ1/ROMK	K+ channel	ENSBTAG00000000008	29	32757309	32787597	+
	type 3	CLCNKB/ClC-kb 2	Cl- channel	ND	ND	ND	ND	±
	type 4A	BSND/Barttin	Cl- channel beta subunit	ENSBTAG00000013241	3	91901853	91911965	+
	type 4B 1	CLCNKA/ClC-ka	Cl- channel	ENSBTAG00000034674	2	136618334	136630339	+
		CLCNKB/ClC-kb 2	Cl- channel	ND	ND	ND	ND
	type 5	CASR/CASR	Ca+ sensing receptor	ENSBTAG00000003865	1	67255524	67344655	−
Gitelman syndrome 3	-	SLC12A3/NCCT	Na+-2Cl- cotransporter	ENSBTAG00000006630	18	24996725	25036121	−
Positions are based on the UMD3.1 assembly of the bovine genome.
1 Bartter syndrome type 4B is caused by simultaneous mutations in both the CLCNKA and CLCNKB genes.
2 CLCNKB is not identified or mapped on the UMD3.1 assembly of the bovine genome.
3 Gitelman syndrome is formerly considered a subset of Bartter syndrome.
